# Supplementary material for: Glow-in-the-Dark Infectious Disease Diagnostics Using CRISPR-Cas9-Based Split Luciferase Complementation
Source: ACS Cent Sci. 2023 Mar 15;9(4):657–67. doi: 10.1021/acscentsci.2c01467 (PMC10141630; doi:10.1021/acscentsci.2c01467)
Supplement: Supplementary file 2 — oc2c01467_si_002.xlsx [file oc2c01467_si_002.xlsx]

## Sheet: Sheet1
Nucleic acid	Notes	Supplier	Sequence
T7_A crRNA	Alt-R® CRISPR-Cas9 crRNA	IDT	/AltR1/GCGUUUGACGGGUCUUGCUCGUUUUAGAGCUAUGCU/AltR2/
T7_B crRNA	Alt-R® CRISPR-Cas9 crRNA	IDT	/AltR1/UACCUCAUCUCGGAGCAUCGGUUUUAGAGCUAUGCU/AltR2/
SARS-CoV-2_ORF1a_1A crRNA	Alt-R® CRISPR-Cas9 crRNA	IDT	/AltR1/GGUCGUAGUGGUGAGACACUGUUUUAGAGCUAUGCU/AltR2/
SARS-CoV-2_ORF1a_1B crRNA	Alt-R® CRISPR-Cas9 crRNA	IDT	/AltR1/AGAACCUUGCGGUAAGCCACGUUUUAGAGCUAUGCU/AltR2/
SARS-CoV-2_ORF1a_2A crRNA	Alt-R® CRISPR-Cas9 crRNA	IDT	/AltR1/UCUGUACCGUCUGCGGUAUGGUUUUAGAGCUAUGCU/AltR2/
SARS-CoV-2_ORF1a_2B crRNA	Alt-R® CRISPR-Cas9 crRNA	IDT	/AltR1/CUGACUGAAGCAUGGGUUCGGUUUUAGAGCUAUGCU/AltR2/
SARS-CoV-2_N1_A crRNA	Alt-R® CRISPR-Cas9 crRNA	IDT	/AltR1/AAUGCACCCCGCAUUACGUUGUUUUAGAGCUAUGCU/AltR2/
SARS-CoV-2_N1_B crRNA	Alt-R® CRISPR-Cas9 crRNA	IDT	/AltR1/CCCCACUGCGUUCUCCAUUCGUUUUAGAGCUAUGCU/AltR2/
tracrRNA	Alt-R® CRISPR-Cas9 tracrRNA	IDT	/AltR/AGCAUAGCAAGUUAAAAUAAGGCUAGUCCGUUAUCAACUUGAAAAAGUGGCACCGAGUCGGUGCUUU/AltR/
T7.FOR RPA primer		IDT	GCTTGGCTCACTTCATGGCTCGACCGGTTAACG
T7.REV RPA primer		IDT	TCATACCGCTGAATCCCTCGGTGAGCGTCCTGA
SARS-CoV-2_ORF1a_L.FOR RPA primer		IDT	GCTGGTAGCAGAACTCGAAGGCATTCAGTAC
SARS-CoV-2_ORF1a_L.REV RPA primer		IDT	ACCAGCTCCTTTATTACCGTTCTTACGAAGA
SARS-CoV-2_ORF1a_S.FOR RPA primer		IDT	GCATTCAGTACGGTCGTAGTGGTGAGACACT
SARS-CoV-2_ORF1a_S.REV RPA primer		IDT	TCTTACGAAGAAGAACCTTGCGGTAAGCCAC
SARS-CoV-2_N1_L.FOR RPA primer		IDT	ATGTCTGATAATGGACCCCAAAATCAGCGA
SARS-CoV-2_N1_L.REV RPA primer		IDT	AAACCTTGGGGCCGACGTTGTTTTGATCGCG
SARS-CoV-2_N1_S.FOR RPA primer		IDT	AAAATCAGCGAAATGCACCCCGCATTACGTT
SARS-CoV-2_N1_S.REV RPA primer		IDT	TTTTGATCGCGCCCCACTGCGTTCTCCATTC
SARS-CoV-2_ORF1a.FOR ddPCR primer		IDT	CTGGTAGCAGAACTCGAAGG
SARS-CoV-2_ORF1a.REV ddPCR primer		IDT	TACGAAGAAGAACCTTGCGG
SARS-CoV-2_ORF1a ddPCR probe		IDT	/6-FAM/CGCCCACAT/ZEN/GAGGGACAAGGACACCA/IABkFQ/
SARS-CoV-2_N1.FOR ddPCR primer		IDT	GACCCCAAAATCAGCGAAA
SARS-CoV-2_N1.REV ddPCR primer		IDT	TCTGGTTACTGCCAGTTGAATCTG
SARS-CoV-2_N1 ddPCR probe		IDT	/6-FAM/ACCCCGCAT/ZEN/TACGTTTGGTGGACC/IABkFQ/
SARS-CoV-2_E_Sarbeco.FOR ddPCR primer		IDT	ACAGGTACGTTAATAGTTAATAGCGT
SARS-CoV-2_E_Sarbeco.REV ddPCR primer		IDT	ATATTGCAGCAGTACGCACACA
SARS-CoV-2_E_Sarbeco ddPCR probe		IDT	/6-FAM/ACACTAGCCATCCTTACTGCGCTTCG/BHQ1/
T7_PAMin_12 target DNA	PCR amplified gBlock DNA fragment	IDT	GTCAAGCTGCTGATGATGCTGAGCACCATTTGGATGGGATAACTGGTAAGCCTTGGGTTCAGGCTATCCGGTCTTGAGCTACGCTGCTTGGCTCACTTCATGCTCCCTTCCGCTGGCGTTTGACGGGTCTTGCTCTGGCATTCTCCGCGATGCTCCGAGATGAGGTAGGTGGTCGCGCGGTTAACTTGCTTACTAGTGAAACCGTTCAGGACGCTCACCGAGGGATTCAGCGGTATGATTGCATCACACCACTTCATCCCTATAGAGTCAAGTCCTAAGGTATACAGAGCCTCTAATGGTCTATCCTAAGGTCTATACCTAAAGATAGATCATCCTGTCAGTGTCACCTGAG
T7_PAMin_17 target DNA	PCR amplicon from GenScript pUC57 plasmid	GenScript	GTCAAGCTGCTGATGATGCTGAGCAGCGTTTGACGGGTCTTGCTCTGGCTCGCACGGAACCGCGATGCTCCGAGATGAGGTAGCTGACGTCGTCTAGAGCTC
T7_PAMin_20 target DNA	PCR amplified gBlock DNA fragment	IDT	GTCAAGCTGCTGATGATGCTGAGCACCATTTGGATGGGATAACTGGTAAGCCTTGGGTTCAGGCTGGCACGCATCCGGTCTTGAGCTACGCTGCTTGGCTCACTTCATGGCTCGACCGGTTAACGGCGAGTACGCTCACGAGGGGGTACAGCACCACGGCCTGAGCTATAACTGCTCCCTTCCGCTGGCGTTTGACGGGTCTTGCTCTGGCATCCAGCACTTCTCCGCGATGCTCCGAGATGAGGTAGGTGGTCGCGCGGTTAACTTGCTTACTAGTGAAACCGTTCAGGACGCTCACCGAGGGATTCAGCGGTATGATTGCATCACACCACTTCATCCCTATAGAGTCAAGTCCTAAGGTATACCCAATAAAGAGCCTCTAATGGTCTATCCTAAGGT…
T7_PAMin_23 target DNA	PCR amplicon from GenScript pUC57 plasmid	GenScript	GCTGACGTCGTCTAGAGCTCGCGTTTGACGGGTCTTGCTCTGGTCGGCACATCGACGCATCCGCGATGCTCCGAGATGAGGTAGCTCAGCTCGACCG
T7_PAMin_27 target DNA	PCR amplified gBlock DNA fragment	IDT	GTCAAGCTGCTGATGATGCTGAGCACCATTTGGATGGGATAACTGGTAAGCCTTGGGTTCAGGCTGGCATCGATCGACGCATCCGGTCTTGAGCTACGCTGCTTGGCTCACTTCATGGCTCGACCGGTTAACGGCGAGTACGCTCACGAGGGGGTACAGCACCACGGCCTGAGCTATAACTGCTCCCTTCCGCTGGCGTTTGACGGGTCTTGCTCTGGCATCCAGCACTCAGCACTTCTCCGCGATGCTCCGAGATGAGGTAGGTGGTCGCGCGGTTAACTTGCTTACTAGTGAAACCGTTCAGGACGCTCACCGAGGGATTCAGCGGTATGATTGCATCACACCACTTCATCCCTATAGAGTCAAGTCCTAAGGTATACCCATAAACCCGATAAAGAG…
T7_PAMin_30 target DNA	PCR amplified gBlock DNA fragment	IDT	GTCAAGCTGCTGATGATGCTGAGCACCATTTGGATGGGATAACTGGTAAGCCTTGGGTTCAGGCTGGCATCGACGGCATCGACGCATCCGGTCTTGAGCTACGCTGCTTGGCTCACTTCATGGCTCGACCGGTTAACGGCGAGTACGCTCACGAGGGGGTACAGCACCACGGCCTGAGCTATAACTGCTCCCTTCCGCTGGCGTTTGACGGGTCTTGCTCTGGCATCCAGCACTTACCAGCACTTCTCCGCGATGCTCCGAGATGAGGTAGGTGGTCGCGCGGTTAACTTGCTTACTAGTGAAACCGTTCAGGACGCTCACCGAGGGATTCAGCGGTATGATTGCATCACACCACTTCATCCCTATAGAGTCAAGTCCTAAGGTATACCCATAAAGTAC…
T7_PAMin_40 target DNA	PCR amplified gBlock DNA fragment	IDT	GTCAAGCTGCTGATGATGCTGAGCACCATTTGGATGGGATAACTGGTAAGCCTTGGGTTCAGGCTGGCATCGATGCATGCTCGCATCGACGCATCCGGTCTTGAGCTACGCTGCTTGGCTCACTTCATGGCTCGACCGGTTAACGGCGAGTACGCTCACGAGGGGGTACAGCACCACGGCCTGAGCTATAACTGCTCCCTTCCGCTGGCGTTTGACGGGTCTTGCTCTGGCATCCAGCACGTCTGTGCTGCATCGAGCACTTCTCCGCGATGCTCCGAGATGAGGTAGGTGGTCGCGCGGTTAACTTGCTTACTAGTGAAACCGTTCAGGACGCTCACCGAGGGATTCAGCGGTATGATTGCATCACACCACTTCATCCCTATAGAGTCAAGTCCTAAG…
T7_PAMin_50 target DNA	PCR amplified gBlock DNA fragment	IDT	GTCAAGCTGCTGATGATGCTGAGCACCGGGATAACTGGTAAGCCTTGGGTTCAGGCTGGCATCGATGCATGCTCATTCGATGGCATCGACGCATCCGGTCTTGAGCTACGCTGCTTGGCTCACTTCATGGCTCGACCGGTTAACGGCGAGTACGCTCACGAGACCACGGCCTGAGCTATAACTGCTCCCTTCCGCTGGCGTTTGACGGGTCTTGCTCTGGCATCCAGCACTTCTGTGCTCGCTTCCGCTGCATCCTGCACTTCTCCGCGATGCTCCGAGATGAGGTAGGTGGTCGCGCGGTTAACTTGCTTACTAGTGAAACGCTCACCGAGGGATTCAGCGGTATGATTGCATCACACCACTTCATCCCTATAGAGTCAAGTCCTAAGGTATACCCAT…
T7_PAMin_52 target DNA	PCR amplified gBlock DNA fragment	IDT	GTCAAGCTGCTGATGATGCTGAGCCGGATAACTGGTAAGCCTTGGGTTCAGGCTGGCATCGATGCATGCCTTAACGGACGACATTTGAGTTCGACGCTGGGGTACAGCACCGAACCGTGCGACCCATGCGTTCCCTTAAACGGCCTGAGCCCACACTAAGAACCAGATAGCTGCTCATTCGATGGCATCGACGCATCCGGTCTTGAGCTACGCTGCTTGGCTCAGCTCGACCGGTGCTGGCGTTTGACGGGTCTTGCTCTGGCATCCAGCACTTCTGCTGCTCGCTATCCGCTGCATCCTGCACTTCTCCGCGATGCTCCGAGATGAGGTAGGTGGTCTTACTAGTTTCATCCCTATAGAGTCAAGTCCTAAGGTATACCCATAAAGCTAGAAGATGTA…
T7_PAMin_60 target DNA	PCR amplicon from GenScript pUC57 plasmid	GenScript	CTCCCTTCCGCTGGCGTTTGACGGGTCTTGCTCTGGCATCCAGCACTTCTGTGCTCGCGTTCGCTGCTTTCCGCTGCATCCTGCACTTCTCCGCGATGCTCCGAGATGAGGTAGGTGGTCGCGCGGTTAACTTGC
T7_PAMin_65 target DNA	PCR amplicon from GenScript pUC57 plasmid	GenScript	GTCAAGCTGCTGATGATGCTGAGCAGCGTTTGACGGGTCTTGCTCTGGCTGGCATCGATGCATGCCTTAACGGACGAATAGCTGCTCATTCGATGGCATCGACGCATCCGCGATGCTCCGAGATGAGGTAGCTCAGCTCGACCG
T7_PAMin_70 target DNA	PCR amplicon from GenScript pUC57 plasmid	GenScript	CTCCCTTCCGCTGGCGTTTGACGGGTCTTGCTCTGGCATCCAGCACTTCTGTGCTCGCGTTCGCTGATGCGTTCTGCTTTCCGCTGCATCCTGCACTTCTCCGCGATGCTCCGAGATGAGGTAGGTGGTCGCGCGGTTAACTTGC
T7_PAMin_80 target DNA	PCR amplicon from GenScript pUC57 plasmid	GenScript	CTAGTCAGCGGTATGATCACTTCATGCGTTTGACGGGTCTTGCTCTGGTATACCCATAAAGAGCGAAGATGTACGCACTGACCACATAGGAGGAGACCCACTTCATTATACCCGATAAAGAGCCGCGATGCTCCGAGATGAGGTAGATCATCCTGTCAGTGTCACCTGAG
T7_PAMin_90 target DNA	PCR amplicon from GenScript pUC57 plasmid	GenScript	CTAGTCAGCGGTATGATCACTTCATGCGTTTGACGGGTCTTGCTCTGGTATACCCATAAAGAGCTCGAAGATGTACGCACTGACCTGACCACATAGGAGGAGACTCACCACTTCATTATACCCGATAAAGAGCCGCGATGCTCCGAGATGAGGTAGATCATCCTGTCAGTGTCACCTGAG
T7_PAMin_100 target DNA	PCR amplified gBlock DNA fragment	IDT	GTCAAGCTGCTGATGATGCTGAGCCGGGATAACTGGTAAGCCTTGGGTTCAGGCTGGCATGACGCATCCGGTCTTGAGCTACGCTGCTTGGCTCAGCTCGACCGGTTAGAATAACTGCTCCCTTCCGCTGGCGTTTGACGGGTCTTGCTCTGGCATCCAGCACTTCTGTGCTCGCTTAACCTAATGGAGCAGTTACGGGTCGTGCGACCATGCGTTCCAACCTTGTTCCGCTGCATCCTGCACTTCTCCGCGATGCTCCGAGATGAGGTAGGTGGTCGCGCGGTTAACTTGCTTACTAGTGAAAGGGATTCAGCGGTATGATCACTTCATCCCTATAGAGTCAAGTCCTAAGGTATACCCATAAAGAGCTAGAAGATGTAAGTATCACTCTGACCACAT…
T7_PAMin_110 target DNA	PCR amplified gBlock DNA fragment	IDT	GTCAAGCTGCTGATGATGCTGAGCCGGGATAACTGGTAAGCCTTGGGTTCAGGCTGGCATCGATTGCTCATTCTGGCATCGACGCATCCGGTCTTGAGCTACGCTGCTTGGCTCAGCTCGACCGGTTAGAATAACTGCTCCCTTCCGCTGGCGTTTGACGGGTCTTGCTCTGGCATCCAGCACTTCTGTGCTCGCGTTCGCTTCGAGATCTACAGCACGCATCATGGACGATGGAGTTACGTGATGCGTTCTGCTTTCCGCTGCATCCTGCACTTCTCCGCGATGCTCCGAGATGAGGTAGGTGGTCGCGCGGTTAACTTGCTTACTAGTGAAAGGGATTCAGCGGTATGATCACTTCATCCCTATAGAGTCAAGTCCTAAGGTATACCCATAAAGAGC…
T7_PAMout_20 target DNA	PCR amplicon from GenScript pUC57 plasmid	GenScript	GCTCTGGCTCGCACGGAACCGCGATGCTCCGAGATGAGGTAGCTGACGTCGTCTAGAGCTCGCGTTTGACGGGTCTTGCTCTGGTCGGCACATCGACGCA
T7_PAMout_30 target DNA	PCR amplicon from GenScript pUC57 plasmid	GenScript	CATCGACGCATCCGCGATGCTCCGAGATGAGGTAGCTCAGCTCGACCGGTGCTCCCTTCCGCTGGCGTTTGACGGGTCTTGCTCTGGCATCCAGCACTTCTGTGCTCGC
T7_PAMout_40 target DNA	PCR amplicon from GenScript pUC57 plasmid	GenScript	CATCGACGCATCCGCGATGCTCCGAGATGAGGTAGCTCAGCTCGACCGGTTAGAATAACTGCTCCCTTCCGCTGGCGTTTGACGGGTCTTGCTCTGGCATCCAGCACTTCTGTGCTCGC
T7_PAMout_50 target DNA	PCR amplicon from GenScript pUC57 plasmid	GenScript	CATCCAGCACTTCTGTGCTCGCGTTCGCTGCTTTCCGCTGCATCCTGCACTTCTCCGCGATGCTCCGAGATGAGGTAGGTGGTCGCGCGGTTAACTTGCTTACTAGTCAGCGGTATGATCACTTCATGCGTTTGACGGGTCTTGCTCTGGTATACCCATAAAGAGCTCGAAGATGTACGCACTGACC
T7_PAMout_60 target DNA	PCR amplicon from GenScript pUC57 plasmid	GenScript	CATCCAGCACTTCTGTGCTCGCGTTCGCTGATGCGTTCTGCTTTCCGCTGCATCCTGCACTTCTCCGCGATGCTCCGAGATGAGGTAGGTGGTCGCGCGGTTAACTTGCTTACTAGTGAAAGCTAGTCAGCGGTATGATCACTTCATGCGTTTGACGGGTCTTGCTCTGGTATACCCATAAAGAGCGAAGATGTACGCACTGACC
T7_-+ non-target DNA	PCR amplified gBlock DNA fragment	IDT	CATCCAGCACTTCTGTGCTCGCGTTCGCTGATGCGTTCTGCTTTCCGCTGCATCCTGCACTTCTCCGCGATGCTCCGAGATGAGGTAGGTGGTCGCGCGGTTAACTTGC
T7_+- non-target DNA	PCR amplified gBlock DNA fragment	IDT	CTAGTCAGCGGTATGATCACTTCATGCGTTTGACGGGTCTTGCTCTGGTATACCCATAAAGAGCGAAGATGTACGCACTGACC
T7_-- non-target DNA	PCR amplified DNA fragment	Twist Bioscience	GGTTCTACCGGTGGTGGCGGTTCTGGTGGCGGTGGCTCTTCAGGCTATGTTAATAACCCGGAAGCAACCAATGCACTGATTGATAAAGATGGTTGGCTGCATAGCGGCGATATTGCATATTGGGATGAAGATGAACACTTCTTCATTGTGGATCGTCTGAAATCTCTGATTAAATACAAAGGCTATCAGGTTGCACCGGCAGAACTGGAATCAATTCTGCTTCAGCATCCGAACATCTTTGATGCAGGTGTGGCAGGCCTGCCGGATGATGATGCAGGTGAACTGCCGGCAGCAGTTGTGGTGCTGGAACATGGGAAAACCATGACCGAGAAAGAAATTGTTGATTATGTTGCAAGCCAGGTGACCACCGCAAAGAAACTGCGCGGCGGCGTGGTGTTT…
SARS-CoV-2_ORF1a_1 target cDNA	PCR fragment from plasmid BBF10K_003505, used for IVT	Freegenes	TAATACGACTCACTATAGGGGAAAGGTAAGATGGAGAGCCTTGTCCCTGGTTTCAACGAGAAAACACACGTCCAACTCAGTTTGCCTGTTTTACAGGTTCGCGACGTGCTCGTACGTGGCTTTGGAGACTCCGTGGAGGAGGTCTTATCAGAGGCACGTCAACATCTTAAAGATGGCACTTGTGGCTTAGTAGAAGTTGAAAAAGGCGTTTTGCCTCAACTTGAACAGCCCTATGTGTTCATCAAACGTTCGGATGCTCGAACTGCACCTCATGGTCATGTTATGGTTGAGCTGGTAGCAGAACTCGAAGGCATTCAGTACGGTCGTAGTGGTGAGACACTTGGTGTCCTTGTCCCTCATGTGGGCGAAATACCAGTGGCTTACCGCAAGGTTCTTCTT…
SARS-CoV-2_ORF1a_2 target cDNA	PCR fragment from plasmid BBF10K_003506	Freegenes	TAATACGACTCACTATAGGGGATCAAGAATCCTTTGGTGGTGCATCGTGTTGTCTGTACTGCCGTTGCCACATAGATCATCCAAATCCTAAAGGATTTTGTGACTTAAAAGGTAAGTATGTACAAATACCTACAACTTGTGCTAATGACCCTGTGGGTTTTACACTTAAAAACACAGTCTGTACCGTCTGCGGTATGTGGAAAGGTTATGGCTGTAGTTGTGATCAACTCCGCGAACCCATGCTTCAGTCAGCTGATGCACAATCGTTTTTAAACGGGTTTGCGGTGTAAGTGCAGCCCGTCTTACACCGTGCGGCACAGGCACTAGTACTGATGTCGTATACAGGGCTTTTGACATCTACAATGATAAAGTAGCTGGTTTTGCTAAATTCCTAAAAAC…
SARS-CoV-2_N target cDNA	PCR fragment from plasmid BBF10K_003509	Freegenes	TAATACGACTCACTATAGGGATGTCTGATAATGGACCCCAAAATCAGCGAAATGCACCCCGCATTACGTTTGGTGGACCCTCAGATTCAACTGGCAGTAACCAGAATGGAGAACGCAGTGGGGCGCGATCAAAACAACGTCGGCCCCAAGGTTTACCCAATAATACTGCGTCTTGGTTCACCGCTCTCACTCAACATGGCAAGGAAGACCTTAAATTCCCTCGAGGACAAGGCGTTCCAATTAACACCAATAGCAGTCCAGATGACCAAATTGGCTACTACCGAAGAGCTACCAGACGAATTCGTGGTGGTGACGGTAAAATGAAAGATCTCAGTCCAAGATGGTATTTCTACTACCTAGGAACTGGGCCAGAAGCTGGACTTCCCTATGGTGCTAACA…
MERS_N non-target cDNA	PCR fragment from plasmid BBF10K_000004	Freegenes	TAATACGACTCACTATAGGGGCAACGCGATGACGATGGATAGCGATTCATCGATGAGCTGACCCGATCGCCGCCGCCGGAGGGTTGCGTTTGAGACGGGCGACAGATATGGCATCCCCTGCTGCACCTCGTGCTGTTTCCTTTGCCGATAACAATGATATAACAAATACAAACCTATCTCGAGGTAGAGGACGTAATCCAAAACCACGAGCTGCACCAAATAACACTGTCTCTTGGTACACTGGGCTTACCCAACACGGGAAAGTCCCTCTTACCTTTCCACCTGGGCAGGGTGTACCTCTTAATGCCAATTCTACCCCTGCGCAAAATGCTGGGTATTGGCGGAGACAGGACAGAAAAATTAATACCGGGAATGGAATTAAGCAACTGGCTCCCAGGT…
SARS_N non-target cDNA	PCR fragment from plasmid BBF10K_003510	Freegenes	TAATACGACTCACTATAGGGTTGCGTTTGAGACGGGCGACAGATATGTCTGATAATGGACCCCAAAACCAACGTAGTGCACCCCGCATTACATTTGGTGGACCCTCAGATTCAAGTGACAATAGCAAAAACGGAGAGCGCAATGGTGCACGACCTAAACAACGTCGACCCCAAGGCTTACCCAATAATACTGCATCTTGGTTCACCGCTCTCACTCAACATGGCAAGGAAAACCTTACGTTCCCTCGAGGGCAAGGTGTTCCAATCAACACCAATAGCTCTAAAGATGACCAAATTGGCTACTACCGTAGAGCTACCAGACGAATTCGTGGTGGTGACGGTAAAATGAAAGAGCTCAGCCCCAGATGGTATTTTTACTATCTAGGAACTGGACCAGAAG…
SARS-CoV-2 (Isolate USA-WA1/2020) genomic RNA	BEI catalog No. NR-52347	BEI Resources	See GenBank: MT246667.1
HCoV-229E genomic RNA	BEI catalog No. NR-52728	BEI Resources	See GenBank: AF304460
HCoV-OC43 genomic RNA	BEI catalog No. NR-52727	BEI Resources	See GenBank: AY585228
