# Supplementary material for: Glow-in-the-Dark Infectious Disease Diagnostics Using CRISPR-Cas9-Based Split Luciferase Complementation
Source: ACS Cent Sci. 2023 Mar 15;9(4):657–67. doi: 10.1021/acscentsci.2c01467 (PMC10141630; doi:10.1021/acscentsci.2c01467)
Supplement: Supplementary file 3 — oc2c01467_si_003.xlsx [file oc2c01467_si_003.xlsx]

## Sheet: Sheet1
Sample ID	Sample name	Sample type	Notes	Biofire result	RT-qPCR call	RT-qPCR E-gene Ct value	RT-qPCR RdRp/S-gene Ct value	RT-qPCR N-gene Ct value	RT-ddPCR E-gene copies/µL in RNA isolate	RT-ddPCR N-gene copies/µL in RNA isolate	RT-ddPCR ORF1a_1 copies/µL in RNA isolate	Predicted ORF1a_1 concentration in original sample (assuming 1 mL sample volume)	Predicted ORF1a_1 copies input in RT-RPA-LUNAS	RT-RPA-LUNAS positive replicates	RT-RPA-LUNAS Tt replicate 1	RT-RPA-LUNAS Tt replicate 2
E1	220119DE10	Extracted RNA - entry control	SARS-CoV-2 (Ct ~ 30) + Influenza A (Ct ~ 30) patient sample		POSITIVE	28.94	29.51	29.44				42.0711	63.1067	2	14.3167	16.7333
E2	220119EA01	Extracted RNA - entry control	SARS-CoV-2 (Ct ~ 30) + Influenza A (Ct ~ 30) patient sample		POSITIVE	28.16	28.74	28.29				70.8361	106.254	2	10.7333	10.7333
E3	220124DE02	Extracted RNA			NEGATIVE							#N/A	#N/A	0	#N/A	#N/A
E4	220124DC03	Extracted RNA			NEGATIVE							#N/A	#N/A	0	#N/A	#N/A
E5	220124DH03	Extracted RNA			NEGATIVE							#N/A	#N/A	0	#N/A	#N/A
E6	220124DC04	Extracted RNA			NEGATIVE							#N/A	#N/A	0	#N/A	#N/A
E7	220124DG04	Extracted RNA			NEGATIVE							#N/A	#N/A	0	#N/A	#N/A
E8	220124DA05	Extracted RNA			POSITIVE	22.47	21.56	17.05				3168.59	4752.89	2	5.96667	5.96667
E9	220124DB05	Extracted RNA			NEGATIVE							#N/A	#N/A	0	#N/A	#N/A
E10	220124DD05	Extracted RNA			NEGATIVE							#N/A	#N/A	0	#N/A	#N/A
E11	220124DG05	Extracted RNA			POSITIVE	29.85	29.4	25.52				22.9088	34.3632	0	#N/A	#N/A
E12	220124DD06	Extracted RNA			POSITIVE	29.91	30.29	29.94				22.0088	33.0132	1	22.7	#N/A
E13	220124DF06	Extracted RNA			NEGATIVE							#N/A	#N/A	0	#N/A	#N/A
E14	220124DB07	Extracted RNA			NEGATIVE							#N/A	#N/A	0	#N/A	#N/A
E15	220124DD07	Extracted RNA			POSITIVE	28.96	29.11	25.05				41.5128	62.2692	2	13.25	10.8833
E16	220124DA08	Extracted RNA			NEGATIVE							#N/A	#N/A	0	#N/A	#N/A
E17	220124DE08	Extracted RNA			NEGATIVE							#N/A	#N/A	0	#N/A	#N/A
E18	220124DG08	Extracted RNA			NEGATIVE							#N/A	#N/A	0	#N/A	#N/A
E19	220124DB09	Extracted RNA			NEGATIVE							#N/A	#N/A	0	#N/A	#N/A
E20	220119DB01	Extracted RNA			POSITIVE	20.46	21.22	20.76				12132.4	18198.6	2	4.86667	4.86667
E21	220119DG01	Extracted RNA			NEGATIVE							#N/A	#N/A	0	#N/A	#N/A
E22	220119DH01	Extracted RNA			NEGATIVE							#N/A	#N/A	0	#N/A	#N/A
E23	220119DB03	Extracted RNA			POSITIVE	18.42	18.02	17.65				47394.8	71092.2	2	4.86667	4.86667
E24	220119DB04	Extracted RNA			NEGATIVE							#N/A	#N/A	0	#N/A	#N/A
E25	220119DB05	Extracted RNA			POSITIVE	26.31	24.79	20.71				243.737	365.605	2	9.66667	8.45
E26	220119DG05	Extracted RNA			POSITIVE	25.15	24.13	19.94				528.963	793.444	2	8.45	7.23333
E27	220119DD05	Extracted RNA			NEGATIVE							#N/A	#N/A	0	#N/A	#N/A
E28	220119DH05	Extracted RNA			NEGATIVE							#N/A	#N/A	0	#N/A	#N/A
E29	220119DD07	Extracted RNA			NEGATIVE							#N/A	#N/A	0	#N/A	#N/A
E30	220119DB07	Extracted RNA			NEGATIVE							#N/A	#N/A	0	#N/A	#N/A
E31	220119DH09	Extracted RNA			POSITIVE	20.56	20.73	20.08				11348.5	17022.7	2	4.86667	4.86667
E32	220119DA10	Extracted RNA			POSITIVE	26.3	26.73	25.74				245.37	368.055	2	8.45	8.45
E33	220119DB10	Extracted RNA			POSITIVE	28.82	29.34	28.52				45.5822	68.3732	1	13.25	#N/A
E34	220119EC01	Extracted RNA			NEGATIVE							#N/A	#N/A	0	#N/A	#N/A
E35	220119EG01	Extracted RNA			POSITIVE	20.44	21.07	16.57				12295.6	18443.4	2	6.06667	6.06667
E36	220119EH01	Extracted RNA			POSITIVE	29.24	29.72	28.75				34.4316	51.6474	0	#N/A	#N/A
E37	220119EA02	Extracted RNA			POSITIVE	20.75	20.82	15				9995.88	14993.8	2	4.86667	4.86667
E38	220119EF02	Extracted RNA			NEGATIVE							#N/A	#N/A	0	#N/A	#N/A
E39	220119EB02	Extracted RNA			POSITIVE	28.67	29.4	28.06				50.3858	75.5787	1	12.0333	#N/A
E40	220119EC02	Extracted RNA			POSITIVE	35.8	34.57	30.3				0.430494	0.64574	0	#N/A	#N/A
E41	220119EG02	Extracted RNA			NEGATIVE							#N/A	#N/A	0	#N/A	#N/A
E42	220119ED02	Extracted RNA			POSITIVE	13.4	13.24	12.73				1.35514e+06	2.0327e+06	2	3.65	3.65
E43	220119EC03	Extracted RNA			POSITIVE	28.89	28.92	22.43				43.4999	65.2499	1	#N/A	16.7833
E44	220119EE04	Extracted RNA			POSITIVE	29.49	28.89	25.57				29.1363	43.7045	2	17.95	13.2
E45	220119EC04	Extracted RNA			NEGATIVE							#N/A	#N/A	0	#N/A	#N/A
E46	220119EG04	Extracted RNA			POSITIVE	34.35	34.79	34.07				1.13396	1.70094	1	39.45	#N/A
E47	220119EB05	Extracted RNA			POSITIVE	32.55	33.35	32.05				3.77363	5.66044	1	22.75	#N/A
E48	220119EE05	Extracted RNA			POSITIVE	27.15	28.09	26.05				139.074	208.611	2	10.8167	15.5833
E49	220119EG05	Extracted RNA			POSITIVE	22.7	22.88	21.89				2717.35	4076.03	2	7.23333	7.23333
E50	220119EH05	Extracted RNA			POSITIVE	24.65	24.91	24.49				738.704	1108.06	2	9.66667	9.66667
E51	220119EA06	Extracted RNA			POSITIVE	24.07	24.54	23.13				1088.23	1632.35	2	8.45	8.45
E52	220119EC06	Extracted RNA			NEGATIVE							#N/A	#N/A	0	#N/A	#N/A
E53	220119EE06	Extracted RNA			POSITIVE	18.97	18.46	18.25				32823.2	49234.9	2	4.85	4.85
E54	220119EF06	Extracted RNA			POSITIVE	20.38	20.27	18.25				12798.4	19197.5	2	6.01667	6.01667
E55	220119EC07	Extracted RNA			POSITIVE	27.75	27.81	24.39				93.1518	139.728	2	15.5833	13.2
E56	220119BF02	Extracted RNA			POSITIVE	23.35	22.46	17.62				1760.3	2640.45	2	8.35	8.35
E57	220119BC03	Extracted RNA			POSITIVE	21.9	21.02	16.46				4636.79	6955.19	2	7.15	7.15
E58	220119BE03	Extracted RNA			POSITIVE	28.36	27.35	22.74				61.9778	92.9667	2	14.3667	11.95
E59	220119BF03	Extracted RNA			POSITIVE	22.21	22.09	16.87				3769.55	5654.33	2	8.35	8.35
E60	220119BH03	Extracted RNA			NEGATIVE							#N/A	#N/A	0	#N/A	#N/A
E61	220119BB04	Extracted RNA			POSITIVE	27.87	27.05	24.16				85.9766	128.965	2	13.15	15.5333
E62	220119BC04	Extracted RNA			POSITIVE	27.65	27.45	22.59				99.5864	149.38	2	15.5333	19.1167
E63	220119BF04	Extracted RNA			POSITIVE	31.32	30.95	25.84				8.58163	12.8724	1	#N/A	26.3
E64	220119BG05	Extracted RNA			NEGATIVE							#N/A	#N/A	0	#N/A	#N/A
E65	220119BA06	Extracted RNA			POSITIVE	25.91	24.82	20				318.388	477.582	2	9.51667	9.51667
E66	220119BC06	Extracted RNA			POSITIVE	22.32	21.19	16.85				3502.51	5253.77	2	7.15	7.15
E67	220119BF07	Extracted RNA			POSITIVE	27.06	27.43	22.2				147.691	221.536	2	11.95	13.15
E68	220119BG07	Extracted RNA			POSITIVE	21.57	22.57	19.57				5780.26	8670.39	2	7.15	7.15
E69	220119BB08	Extracted RNA			POSITIVE	15.18	15.58	14.81				412689	619033	2	4.76667	4.76667
E70	220606BA01	Extracted RNA			NEGATIVE							#N/A	#N/A	0	#N/A	#N/A
E71	220606BB01	Extracted RNA			POSITIVE	20.62	19.84	20.9	23100	16236	14960	10902.7	16354	2	7.01667	7.01667
E72	220606BE01	Extracted RNA			POSITIVE	23.16	22.71	23.1	4026	3929.2	2745.6	1998.5	2997.75	2	8.18333	8.18333
E73	220605BB01	Extracted RNA			POSITIVE	36.25	37.61	37.25	0.31196	0.28644	0.6776	0.318732	0.478099	1	25.7667	#N/A
E74	220605BD01	Extracted RNA			NEGATIVE							#N/A	#N/A	0	#N/A	#N/A
E75	220605BH01	Extracted RNA			POSITIVE	24.47	25.27	21.57	2336.4	22105.6	1201.2	833.079	1249.62	2	9.36667	9.36667
E76	220607BA01	Extracted RNA			POSITIVE	28.2	31.57	29.29	215.6	436.48	73.48	68.9685	103.453	2	14.05	21.0833
E77	220607BB01	Extracted RNA			POSITIVE	29.11	31.48	29.71	57.64	88.88	27.984	37.5551	56.3326	1	#N/A	22.25
E78	220604AA01	Extracted RNA			POSITIVE	27.68	28.2	28.06	219.56	179.08	156.2	97.6107	146.416	2	14.05	12.8833
E79	220604AB01	Extracted RNA			POSITIVE	18.73	19.27	16.82	121440	417560	63800	38530.4	57795.5	2	5.85	5.85
E80	220604AE01	Extracted RNA			NEGATIVE							#N/A	#N/A	0	#N/A	#N/A
E81	220604AH01	Extracted RNA			POSITIVE	33.59	32.05	28.87	5.104	46.64	3.8544	1.88393	2.8259	0	#N/A	#N/A
E82	220604AA02	Extracted RNA			POSITIVE	15.18	15.36	15.08	1425600	1645600	642400	412689	619033	2	4.68333	4.68333
E83	220604BB01	Extracted RNA			POSITIVE	19.82	20.93	20.45	20988	16926.8	27926.8	18603.9	27905.9	2	5.85	5.85
E84	220604BC01	Extracted RNA			POSITIVE	19.05	19.66	19.79	97240	100320	66000	31115.3	46673	2	5.85	5.85
E85	220604BF01	Extracted RNA			NEGATIVE							#N/A	#N/A	0	#N/A	#N/A
E86	220604CB01	Extracted RNA			POSITIVE	18.71	18.72	18.28	121440	141680	61600	39048.5	58572.8	2	5.85	5.85
					NEGATIVE							#N/A	#N/A	0
U1	1	eSwab (unextracted)			POSITIVE	15.8461	15.9761	15.2961				264473	132236	2	7.08333	7.08333
U2	2	eSwab (unextracted)			POSITIVE	15.98	15.98	16.54				241852	120926	2	5.9	5.9
U3	3	eSwab (unextracted)			POSITIVE	17.27	17.01	16.84				102173	51086.3	2	5.9	4.71667
U4	6	eSwab (unextracted)			POSITIVE	30.82	31.41	29.19				11.9844	5.99218	0	#N/A	#N/A
U5	7	eSwab (unextracted)			POSITIVE	25.94	26.17	25.79				312.072	156.036	2	16.55	20.1
U6	9	eSwab (unextracted)			POSITIVE	27.87	29.49	26.98				85.9766	42.9883	1	25.0833	#N/A
U7	10	eSwab (unextracted)			POSITIVE	29.3	29.55	29.23				33.079	16.5395	1	26.2833	#N/A
U8	12	eSwab (unextracted)			POSITIVE	16.09	16.11	15.77				224719	112360	2	4.76667	7.16667
U9	13	eSwab (unextracted)			POSITIVE	19.85	19.7	19.77				18234.9	9117.43	2	5.96667	7.16667
U10	14	eSwab (unextracted)			POSITIVE	26.3						245.37	122.685	2	15.5333	15.5333
U11	15	eSwab (unextracted)			NEGATIVE							#N/A	#N/A	0	#N/A	#N/A
U12	16	eSwab (unextracted)		No pathogen detected	NEGATIVE							#N/A	#N/A	0	#N/A	#N/A
U13	17	eSwab (unextracted)			NEGATIVE							#N/A	#N/A	0	#N/A	#N/A
U14	18	eSwab (unextracted)			NEGATIVE							#N/A	#N/A	0	#N/A	#N/A
U15	19	eSwab (unextracted)			NEGATIVE							#N/A	#N/A	0	#N/A	#N/A
U16	20	eSwab (unextracted)			NEGATIVE							#N/A	#N/A	0	#N/A	#N/A
U17	21	eSwab (unextracted)			NEGATIVE							#N/A	#N/A	0	#N/A	#N/A
U18	22	eSwab (unextracted)			NEGATIVE							#N/A	#N/A	0	#N/A	#N/A
U19	23	eSwab (unextracted)			NEGATIVE							#N/A	#N/A	0	#N/A	#N/A
U20	24	eSwab (unextracted)			NEGATIVE							#N/A	#N/A	0	#N/A	#N/A
U21	25	eSwab (unextracted)			NEGATIVE							#N/A	#N/A	0	#N/A	#N/A
U22	26	eSwab (unextracted)			NEGATIVE							#N/A	#N/A	0	#N/A	#N/A
U23	37	eSwab (unextracted)		SARS-CoV-2	POSITIVE	18.6661	18.7861	18.1061				40209.4	20104.7	2	11.95	10.75
U24	38	eSwab (unextracted)		RSV	NEGATIVE							#N/A	#N/A	0	#N/A	#N/A
U25	39	eSwab (unextracted)		Adenovirus, humaan metapneumovirus, Rhino/enterovirus (wide target)	NEGATIVE							#N/A	#N/A	0	#N/A	#N/A
U26	40	eSwab (unextracted)		SARS-CoV-2	POSITIVE	12.4061	12.6161	12.3061				2.63203e+06	1.31601e+06	2	4.78333	8.36667
U27	41	eSwab (unextracted)		Rhino/enterovirus (wide target)	NEGATIVE							#N/A	#N/A	0	#N/A	#N/A
U28	43	eSwab (unextracted)		Coronavirus OC43	NEGATIVE							#N/A	#N/A	0	#N/A	#N/A
U29	44	eSwab (unextracted)		Coronavirus HKU1	NEGATIVE							#N/A	#N/A	0	#N/A	#N/A
U30	45	eSwab (unextracted)		RSV	NEGATIVE							#N/A	#N/A	0	#N/A	#N/A
U31	46	eSwab (unextracted)		humaan metapneumovirus	NEGATIVE							#N/A	#N/A	0	#N/A	#N/A
U32	47	eSwab (unextracted)		Adenovirus , Coronavirus OC43	NEGATIVE							#N/A	#N/A	0	#N/A	#N/A
U33	48	eSwab (unextracted)		Coronavirus HKU1	NEGATIVE							#N/A	#N/A	0	#N/A	#N/A
U34	49	eSwab (unextracted)		humaan metapneumovirus	NEGATIVE							#N/A	#N/A	0	#N/A	#N/A
U35	50	eSwab (unextracted)		Rhino/enterovirus (wide target)	NEGATIVE							#N/A	#N/A	0	#N/A	#N/A
U36	51	eSwab (unextracted)		SARS-CoV-2	POSITIVE	23.3661	23.6361	23.3161				1741.42	870.711	2	22.7	31.0667
U37	52	eSwab (unextracted)		SARS-CoV-2	POSITIVE	21.9581	21.8181	21.1381				4460.38	2230.19	2	8.36667	7.16667
U38	53	eSwab (unextracted)		Coronavirus HKU1	NEGATIVE							#N/A	#N/A	0	#N/A	#N/A
U39	54	eSwab (unextracted)			NEGATIVE							#N/A	#N/A	0	#N/A	#N/A
U40	55	eSwab (unextracted)			NEGATIVE							#N/A	#N/A	0	#N/A	#N/A
U41	56	eSwab (unextracted)			NEGATIVE							#N/A	#N/A	0	#N/A	#N/A
U42	57	eSwab (unextracted)			NEGATIVE							#N/A	#N/A	0	#N/A	#N/A
U43	58	eSwab (unextracted)			NEGATIVE							#N/A	#N/A	0	#N/A	#N/A
U44	59	eSwab (unextracted)			NEGATIVE							#N/A	#N/A	0	#N/A	#N/A
U45	60	eSwab (unextracted)			NEGATIVE							#N/A	#N/A	0	#N/A	#N/A
U46	61	eSwab (unextracted)			NEGATIVE							#N/A	#N/A	0	#N/A	#N/A
U47	62	eSwab (unextracted)			NEGATIVE							#N/A	#N/A	0	#N/A	#N/A
U48	63	eSwab (unextracted)			NEGATIVE							#N/A	#N/A	0	#N/A	#N/A
U49	64	eSwab (unextracted)			NEGATIVE							#N/A	#N/A	0	#N/A	#N/A
U50	65	eSwab (unextracted)			NEGATIVE							#N/A	#N/A	0	#N/A	#N/A
U51	66	eSwab (unextracted)			NEGATIVE							#N/A	#N/A	0	#N/A	#N/A
U52	67	eSwab (unextracted)			NEGATIVE							#N/A	#N/A	0	#N/A	#N/A
U53	68	eSwab (unextracted)			NEGATIVE							#N/A	#N/A	0	#N/A	#N/A
U54	69	eSwab (unextracted)			NEGATIVE							#N/A	#N/A	0	#N/A	#N/A
U55	75	eSwab (unextracted)			POSITIVE	20.8						9667.56	4833.78	2	10.75	10.75
U56	76	eSwab (unextracted)			POSITIVE	17.06	16.85	17.33				117558	58779.2	2	7.16667	7.16667
U57	77	eSwab (unextracted)			POSITIVE	19.64						20980.8	10490.4	2	13.15	11.95
U58	78	eSwab (unextracted)			POSITIVE	23.96						1171.2	585.602	2	10.75	10.75
U59	79	eSwab (unextracted)			NEGATIVE							#N/A	#N/A	0	#N/A	#N/A
U60	80	eSwab (unextracted)			POSITIVE	19.26						27043	13521.5	2	7.16667	7.16667
U61	81	eSwab (unextracted)			POSITIVE	29.17						36.0797	18.0399	0	#N/A	#N/A
U62	91	eSwab (unextracted)			POSITIVE	22.48						3147.5	1573.75	2	22.7	16.7333
U63	92	eSwab (unextracted)			POSITIVE	22.53						3044.11	1522.06	2	11.95	10.75
U64	93	eSwab (unextracted)			POSITIVE	14.07						866208	433104	2	5.96667	5.96667
U65	94	eSwab (unextracted)			POSITIVE	14.12	13.56	14.2				837757	418878	2	5.96667	5.96667
U66	95	eSwab (unextracted)			POSITIVE	18.51						44629.6	22314.8	2	8.36667	8.36667
